# Supplementary material for: Enantioselective Organocatalyzed Michael Addition of Isobutyraldehyde to Maleimides in Aqueous Media
Source: Molecules. 2022 Apr 25;27(9):2759. doi: 10.3390/molecules27092759 (PMC9101813; doi:10.3390/molecules27092759)
Supplement: Supplementary file 1 [file molecules-27-02759-s001.zip]

Archive with 1 entries (1 files):
- molecules-1690352-supplementary.pdf
